# Supplementary material for: Tracking ‘transitional’ diadectomorphs in the earliest Permian of equatorial Pangea
Source: PeerJ. 2023 Dec 6;11:e16603. doi: 10.7717/peerj.16603 (PMC10710172; doi:10.7717/peerj.16603)
Supplement: Supplemental Information 2 — See the main text for abbreviations. [file peerj-11-16603-s002.dat]

:			Group	Group	-	-	-	-	-	-	-	-	-	-	-	-	-	-	-	-	-	-	-	-	-	-	-	-	-	-	-	-	-	-	-
Color	Dot	Number	Ichnotaxon	Locality	zSp	zSm	zPp	zPm	zDpm	zGp	zGm	zGAD	zPap	zPam	zOap	zOam	zpI	zpII	zpIII	zpIV	zpV	zmI	zmII	zmIII	zmIV	zmV	zpL	zmL	zSp/pL	zPp/pL	zGp/pL	z(Gp-Gm)/pL	zGAD/pL	zDpm/pL	zOam-Oap
Darkblue	Diamond	DBM 060003309001-4	Ichniotherium praesidentis	BochumFm, Germany	0,820527088	0,797303452	2,917112199	2,775894089	3,724496476	3,634084972	3,476751713	3,091630984	-2,587320609	-2,520285094	-3,11701921	-2,591733897	1,46136835	1,689977538	2,039235134	2,671445681	3,18306468	0,744427923	0,763052688	0,566518352	0,148244658	0,366277027	1,94490692	1,873711663	-1,176864176	0,98141657	2,681377127	0,210946693	1,295610893	2,696770579	0,356261995
Forestgreen	Square	BGR-P-12539-F1	Ichniotherium sphaerodactylum	Thuringian Forest, Germany	-0,459838818	-0,432876247	-0,646140453	-0,447786619	0,451889608	-0,517087366	-0,287519465	-0,105922916	-0,105002038	-0,487166808	0,707877682	0,066964259	-0,463185492	-0,288745579	-0,402144668	-0,658729442	-0,037128138	-0,259153203	-0,353206708	-0,595483835	-0,599738576	-0,318300543	-0,457684451	-0,257779799	-0,051130441	-0,425851029	-0,320548654	-0,520585753	0,870673824	1,218769212	-0,560372214
Forestgreen	Square	BGR-P-12539-F2	Ichniotherium sphaerodactylum	Thuringian Forest, Germany	-0,678090433	-0,702238702	-0,575563525	-0,828768692	-0,22736604	-0,385869897	-0,719119827	-0,591316992	-0,589199419	0,357991142	?	0,316998568	-0,500749978	-0,589734448	-0,383809108	-0,483708294	0,0379784	-0,605758929	-0,323159349	-0,265657887	-0,083524794	0,219243045	-0,561548855	-0,651407031	-0,182857126	-0,058316414	0,140385578	0,793546175	-0,022996446	0,185805854	?
Forestgreen	Square	BUW-1	Ichniotherium sphaerodactylum	Thuringian Forest, Germany	-0,229825141	-0,360408175	-0,100933685	-0,394127172	0,821966823	0,050868842	-0,323320416	0,482433539	-0,38745051	0,247409728	0,166983172	4,780574014	-1,126824748	-0,734655014	-0,081272369	-0,539396841	0,366569504	0,0244333	-0,398277747	-1,280506959	-0,95792773	-1,045565398	0,518640937	-0,047845275	-0,93847231	-1,147705706	-0,6333957	0,643464165	-0,276841193	0,714559204	4,195351644
Forestgreen	Square	BUW-2-F1	Ichniotherium sphaerodactylum	Thuringian Forest, Germany	-0,867590337	-0,709075312	-0,893159701	-0,608764959	0,21063674	-0,699225046	-0,108514706	-0,367414674	-0,040442388	-0,905796448	0,456748088	-0,54423072	?	?	-0,631339166	-0,459841774	0,366569504	0,103207329	-0,999224932	-0,519370155	-0,747228228	-0,571262232	-0,507539365	-0,362747061	-0,504017424	-0,830293256	-0,629543762	-1,363254739	0,377976451	0,87396396	-0,897060628
Forestgreen	Square	BUW-2-F2	Ichniotherium sphaerodactylum	Thuringian Forest, Germany	-0,769573145	-0,55183327	-0,469698133	-0,408436357	0,374595	-0,131268838	-0,178127668	-0,22032556	-0,726388677	-0,431876101	1,519219447	0,076224789	0,626184607	-0,177268221	-0,356305768	-0,539396841	-0,008963186	-0,369436843	-0,848988136	-0,811139263	-0,715623302	-0,460591493	-0,520003093	-0,362747061	-0,360511421	0,069251886	0,615490221	0,128550851	0,775110764	1,168367956	-1,259000674
Forestgreen	Square	FG-525	Ichniotherium sphaerodactylum	Thuringian Forest, Germany	0,214519462	0,029278625	0,2325423	0,113848926	0,554949086	0,328971537	0,195793383	0,596836183	-0,242191296	0,121030969	0,591971716	-0,37754118	0,000109838	0,413561781	0,514633328	0,359575421	0,78904378	-0,369436843	-0,323159349	0,749191184	0,622318539	1,484051488	0,821924994	1,100234152	-0,789342531	-1,065723175	-0,544411538	0,1857037	-0,668303284	0,116842308	-0,863391787
Forestgreen	Square	HF-51	Ichniotherium sphaerodactylum	Thuringian Forest, Germany	-0,216756182	-0,177187013	0,14961441	0,172874318	-0,41943143	0,111581402	0,325074598	-0,310213352	-0,621479244	-0,905796448	0,746513004	-0,164548991	-0,125105116	0,157163856	-0,108775709	-0,10184397	0,197579794	-0,369436843	0,11252736	0,000739994	-0,283689322	0,06114199	-0,071308872	-0,126570721	-0,27548888	0,319626604	0,31731619	-0,443542582	-0,607465398	-0,558366134	-0,804471314
Forestgreen	Square	HF-55	Ichniotherium sphaerodactylum	Thuringian Forest, Germany	-0,259883747	-0,200431489	-0,51733756	-0,474616342	-0,112595258	-0,48966879	-0,784754905	-0,2856985	0,161306521	0,41328185	0,794807157	-0,136767401	-0,375535024	-0,065790862	-0,127111269	-0,404153227	0,084919987	-0,684532958	-0,398277747	-0,011945619	0,021824957	0,377344101	-0,249955645	0,358902865	-0,093466593	-0,58389781	-0,587857823	0,626415421	-0,119562194	0,068504856	-0,821305735
Forestgreen	Square	HF-56	Ichniotherium sphaerodactylum	Thuringian Forest, Germany	-0,3382975	-0,465691977	-0,452053901	-0,698197371	0,433151521	-0,477917972	-0,74497607	-0,065064829	-0,443940205	0,255308401	-0,383570169	-0,321978	0,037674324	-0,032347654	-0,292131308	-1,072415793	0,300851283	-0,463965677	-0,202969912	0,064168061	-0,178339571	0,614495684	0,281830098	0,017759264	-0,814187598	-1,37390065	-1,265756228	0,470105154	-0,86447053	0,396847718	0,037249722
Forestgreen	Square	HLMD-WT-297	Ichniotherium sphaerodactylum	Thuringian Forest, Germany	-0,203687223	-0,29204207	-0,513808713	-0,546162271	-0,592758734	-0,644387895	-0,573927078	-0,574973757	0,564804338	0,357991142	0,959007276	0,196611678	-0,663529418	-0,377927466	-0,521325807	-0,587129882	0,178803159	-0,243398397	-0,548514543	-0,646226289	-0,641878476	-0,191819699	-0,628022072	-0,933506547	0,546456725	0,223084248	-0,311576907	-0,15835599	0,206092144	-0,38437995	-0,661378738
Forestgreen	Square	LMJG-8491	Ichniotherium sphaerodactylum	Thuringian Forest, Germany	-0,19845964	-0,476630554	0,117854792	-0,265344499	0,737645432	0,407310324	-0,237795921	0,368030895	-0,645689113	-0,273902653	0,649924699	0,363301218	-0,563357455	-0,623177656	-0,723016966	-0,579174375	0,225744745	0,371039027	-0,202969912	-0,519370155	-0,673483402	-0,523831915	0,074101292	0,116166072	-0,431456288	-0,025243151	0,638442136	1,288257978	0,508236705	1,040151572	-0,24051822
Forestgreen	Square	MB.ICV.1	Ichniotherium sphaerodactylum	Thuringian Forest, Germany	-0,648031827	-0,73368711	-0,044472142	-0,079325083	0,791517432	0,489566051	0,317118831	0,10327049	-1,31549549	-1,261236707	-0,209711219	-0,47014648	0,313147223	0,212902535	-0,081272369	0,280020354	0,41351109	-0,41670126	0,548214069	-0,138801753	-0,641878476	-0,255060121	0,248593489	0,79189282	-1,112237748	-0,623228456	0,507910622	0,322500321	-0,450908959	0,934170408	-0,24893543
Forestgreen	Square	MB.ICV.2	Ichniotherium sphaerodactylum	Thuringian Forest, Germany	-1,017883365	-1,007151531	-0,632025068	-0,846655174	0,564318129	-0,517087366	-0,321331475	-0,277526882	-0,831298109	-0,708329637	-1,523312172	-1,081341458	-0,337970538	-0,177268221	-0,282963528	-0,539396841	0,0379784	-0,211888786	-0,248040951	-0,265657887	-0,462783899	-0,460591493	-0,478457332	-0,474274776	-0,734917969	-0,353942083	-0,286368656	-0,444615585	0,51459637	1,434992674	0,340269296
Forestgreen	Square	MB.ICV.4	Ichniotherium sphaerodactylum	Thuringian Forest, Germany	-0,011573527	-0,045924091	-0,272082735	-0,034608877	-0,442854039	-0,362368261	0,138114072	-0,31838497	0,467964862	-0,155422566	0,785148326	0,946714606	-0,312927547	-0,578586712	-0,686345846	-0,809884071	-0,309389338	-0,479720483	-0,443348786	-0,709654356	-0,778833153	-0,523831915	-0,366283777	-0,526758407	0,377428675	0,132564559	-0,145900509	-1,11150195	0,107029378	-0,36032672	0,171925088
Forestgreen	Square	MNG-1351	Ichniotherium sphaerodactylum	Thuringian Forest, Germany	-0,101749344	-0,261960983	-0,309135622	-0,311849353	0,470627695	-0,340825094	-0,116470473	0,131053989	0,27428591	-0,021145135	0,746513004	0,178090618	-0,037454649	-0,154972749	-0,117943489	-0,117754984	0,24452138	-0,054340728	-0,157898873	-0,062688073	0,232524459	0,282483468	0,207047728	0,378584226	-0,478495293	-1,010552046	-0,929039051	-0,467099533	-0,301970405	0,518540505	-0,493034531
Forestgreen	Square	MNG-1515-F1	Ichniotherium sphaerodactylum	Thuringian Forest, Germany	-0,71076283	-0,436978213	-0,093875992	-0,290385574	-0,070434563	0,352473173	0,092368412	-0,336362528	-1,275145708	-0,55825486	-0,171075897	0,678159237	-0,125105116	-0,255302372	-0,191285729	-0,284820625	0,554335849	0,008678495	0,217693118	-0,138801753	-0,346899173	-0,255060121	-0,283192254	-0,139691629	-0,596783853	0,303544855	1,171718675	0,586138741	-0,151769845	0,167358014	0,761129814
Forestgreen	Square	MNG-1515-F2	Ichniotherium sphaerodactylum	Thuringian Forest, Germany	-0,356594043	-0,416468381	-0,522630829	-0,352988262	-0,267184475	-0,564090638	-0,134370949	-0,372317645	0,290425822	-0,273902653	0,080053697	-0,229372701	?	-0,177268221	0,01040543	-0,300731639	?	0,103207329	-0,097804154	-0,151487367	-0,241549421	-0,176009593	-0,41613869	-0,539879315	0,019656437	-0,262289257	-0,486506317	-0,970135031	0,112765141	-0,026084693	-0,282604271
Forestgreen	Square	MNG-1515-F3	Ichniotherium sphaerodactylum	Thuringian Forest, Germany	0,34259526	0,50647404	0,008460554	0,174662966	-0,77311282	-0,143019656	0,028722275	-0,231765825	0,435685036	0,41328185	0,49538341	-0,016380511	-0,751179886	-0,288745579	-0,301299088	-0,595085389	0,225744745	?	-0,112827834	-0,075373686	-0,220479471	-0,033718643	-0,133627514	0,18177061	0,460200575	0,184737446	-0,077440537	-0,366930016	-0,286111916	-1,057817883	-0,450948479
Forestgreen	Square	MNG-1515-F4	Ichniotherium sphaerodactylum	Thuringian Forest, Germany	0,089057457	0,120889206	-0,250909657	-0,01135645	-0,356190387	-0,42895623	0,004854974	-0,158221268	0,677783727	-0,036942479	0,891395462	0,863369836	-0,500749978	-0,032347654	-0,282963528	-0,324598159	0,272686332	0,0244333	0,052432642	-0,227601047	-0,346899173	-0,017908538	-0,366283777	?	0,502486025	0,174593397	-0,283945802	-0,96559052	0,485408001	-0,218470784	0,003580881
Forestgreen	Square	MNG-1840-F1	Ichniotherium sphaerodactylum	Thuringian Forest, Germany	-0,56439049	-0,592852933	-0,143279841	-0,306483408	0,135684392	0,283926734	0,054578518	-0,315116323	-0,968487367	-0,574052205	0,12834785	0,150309028	0,338190213	0,168311591	-0,172950169	-0,229132078	0,028590083	0,749154364	0,097503681	-0,252972274	-0,452248924	-0,065338854	-0,121163786	-0,126570721	-0,618856811	-0,124256291	0,736283334	0,486640917	-0,501620277	0,334596631	0,020415302
Forestgreen	Square	MNG-1840-F2	Ichniotherium sphaerodactylum	Thuringian Forest, Germany	0,822226052	0,928976571	0,550138476	0,974188725	0,168476044	0,334846946	0,957558078	0,60991077	0,040257176	-0,629342912	1,21013687	0,104006378	0,663749094	0,525039139	0,514633328	0,55846309	1,305401229	-0,211888786	0,803616623	1,053645906	0,854087992	1,405000961	0,310912131	0,444188765	0,386172594	0,279337339	0,138076288	-1,198084828	0,435861898	0,001324748	-0,964398311
Forestgreen	Square	MNG-2356-15	Ichniotherium sphaerodactylum	Thuringian Forest, Germany	0,796088135	0,797713649	0,895965423	0,88833361	0,273877783	0,797045791	0,945624428	0,673649386	-0,201841515	-0,431876101	0,147665511	-0,5071886	0,626184607	0,993244046	0,908847866	0,813039306	0,976810126	0,229245775	0,803616623	1,167816426	1,043717544	0,899077584	1,0296538	0,923101897	-0,442700746	-0,377585168	-0,064532838	-0,2821444	-0,913416846	-0,371927166	-0,594041055
Forestgreen	Square	MNG-10072	Ichniotherium sphaerodactylum	Thuringian Forest, Germany	-0,122659678	-0,103351619	0,311941344	-0,065015897	0,149737958	0,657994443	-0,021001269	0,044434844	-0,920067629	-0,068537169	0,13800668	0,715201357	-0,200234089	-0,299893315	-0,502990247	-0,706462483	-0,13101131	1,568404263	0,082480001	-0,392514021	-0,747228228	-0,587072337	-0,00899023	-0,251219345	-0,245358217	0,489128188	1,255206937	1,395299136	0,018499082	0,249938475	0,525447924
Forestgreen	Square	MSEO-IIIA-519-F1	Ichniotherium sphaerodactylum	Thuringian Forest, Germany	-0,263804435	-0,328959767	0,024340363	-0,238514776	0,545580042	0,325054597	-0,198017085	0,232382045	-0,911997673	-0,060638497	-0,064828761	-1,173946758	0,413319186	0,079129704	-0,191285729	-0,141621504	0,629442387	-0,007076311	0,172622079	-0,011945619	-0,294224297	0,34572389	0,26936637	0,267056511	-0,72148289	-0,54075653	0,181942297	0,985988925	-0,233514892	0,566483985	-1,014901573
Forestgreen	Square	MSEO-IIIA-519-F2	Ichniotherium sphaerodactylum	Thuringian Forest, Germany	-0,314773374	-0,501242352	0,331349999	0,146044594	0,817282301	0,785294973	0,523968774	0,31900119	-1,105676625	-1,435007501	0,089712528	-0,28493588	0,225496755	0,290936686	-0,044601249	-0,109799477	0,329016235	-0,101605145	-0,353206708	-0,481313315	-0,5049238	-0,096959065	0,103183325	0,378584226	-0,594614129	0,298393436	1,290651512	0,527478013	0,332752552	1,125232626	-0,341524744
Forestgreen	Square	MSEO-nn-2	Ichniotherium sphaerodactylum	Thuringian Forest, Germany	-0,543480156	-0,561404525	0,518378859	0,244420247	1,49888021	1,131944106	0,885956175	0,850156323	-1,831972695	-1,774650416	0,051077206	-0,757222909	?	?	0,743827827	?	?	0,890947616	1,7050374	1,472271148	1,286021972	2,274556765	0,801152114	0,949343713	-1,496261231	-0,598507912	0,764027325	0,40234534	-0,167186965	1,323951827	-0,737133631
Forestgreen	Square	NHMM-2	Ichniotherium sphaerodactylum	Thuringian Forest, Germany	0,275943569	0,215234432	0,029633632	0,407187236	0,599452042	-0,037262294	0,5538029	0,513485685	0,209726259	-0,645140257	-0,074487591	0,594814467	0,500969654	0,513891404	0,175425469	0,017488631	-0,008963186	0,827928393	0,653379827	0,520850143	0,053429882	0,235053151	0,082410444	0,155528795	0,087980987	-0,198218331	-0,202604143	-1,195260098	0,796019558	0,828097869	0,601202817
Forestgreen	Square	NHMM-412	Ichniotherium sphaerodactylum	Thuringian Forest, Germany	-0,808780022	-0,770604807	-0,640847184	-0,662424406	0,058389784	-0,425039291	-0,510280942	-0,424615996	-0,645689113	-0,273902653	0,002783053	-0,28493588	0,626184607	-0,065790862	-0,053769029	0,136821232	0,835985367	0,623115918	0,397977273	0,292509102	0,221989484	0,646115895	0,726369743	-0,159372991	-1,69350064	-2,284119677	-1,652520257	0,090409197	-2,372039838	-0,446523926	-0,265769851
Forestgreen	Square	NHMS-I-Ba-18	Ichniotherium sphaerodactylum	Thuringian Forest, Germany	0,26287461	0,022442015	0,130205755	-0,608764959	1,093669082	0,050868842	-1,24221151	0,564149713	0,080606957	1,819245544	-1,165935442	1,150446265	0,876614515	0,937505367	1,018861225	0,868727853	1,399284402	0,371039027	0,548214069	0,723819958	0,833018042	1,484051488	0,560186698	0,837815997	-0,482578325	-0,837900469	-0,684474953	2,289133798	-0,207065139	1,036703571	2,05738021
Forestgreen	Square	NHMS-1312	Ichniotherium sphaerodactylum	Thuringian Forest, Germany	0,916322557	0,952221047	0,359580771	0,154987835	-0,100883954	-0,12147649	-0,854367867	0,743925296	1,129701282	1,779752181	-1,021052984	1,400480575	-0,062497639	-0,344484259	0,239599929	0,693706704	0,648219022	-0,369436843	-0,548514543	0,241766649	0,127174708	0,535445156	0,767915505	0,837815997	-0,061270485	-0,79235696	-1,204652659	1,213259272	-0,294926701	-0,67565292	2,158386735
Forestgreen	Square	NHMW-1963-565	Ichniotherium sphaerodactylum	Thuringian Forest, Germany	-0,109590719	-0,160779148	-0,009183678	0,355316437	0,299642652	0,166418553	0,657227872	0,170277753	-0,427800292	-0,953188482	0,833442479	0,122527438	-0,175191098	-0,355631995	-0,567164707	-0,555307855	0,056755035	0,575851501	0,172622079	0,102224901	-0,410109024	0,282483468	0,074101292	0,155528795	-0,332133474	-0,25203124	0,189314888	-0,99025551	0,088083681	0,395375362	-0,619292686
Forestgreen	Square	PMJ-P-1321-F2 (= JP-2-F2)	Ichniotherium sphaerodactylum	Thuringian Forest, Germany	0,50465035	0,719776289	0,936547157	0,39287805	0,508103868	0,945889487	0,342975074	0,792955001	-0,443940205	0,081537607	-0,151758236	0,168830088	0,125324792	-0,288745579	-0,264627968	0,017488631	0,742102194	-0,007076311	0,397977273	0,051482448	0,095569783	0,48801484	0,310912131	0,398265588	0,049465884	0,933728239	1,218823887	1,144492708	0,80479323	0,47561128	0,281348823
Forestgreen	Square	SMMGD-1354	Ichniotherium sphaerodactylum	Thuringian Forest, Germany	-0,804859334	-0,688565481	0,285474996	0,548490446	0,875838823	0,92630479	0,468278405	1,119819698	-1,670573568	-0,984783172	-1,3108179	0,261435388	0,037674324	0,157163856	0,285438829	0,709617718	1,352342816	0,339529415	0,052432642	-0,354457181	-0,188874546	0,171812729	0,020091803	-0,126570721	-1,053264577	0,381794221	1,708770792	0,945288016	2,261767925	1,305518358	1,375586171
Steelblue	O	BU 2471	Ichniotherium cottae	Salop Fm, UK	0,321684925	0,258988739	-0,060351951	0,315966176	-0,421773691	-0,315364988	0,321096714	-0,117363181	0,750413334	-0,273902653	-1,600582816	-1,729578556	0,050195819	-0,09923407	-0,03543347	0,097043698	-0,497155683	0,071697718	-0,428325106	-0,227601047	0,485363863	-0,255060121	0,593423307	-0,146252083	-0,458463057	-1,193002871	-1,335078055	-1,186736006	-1,570571327	-0,98967615	-0,181597747
Steelblue	O	CMNH VP-3052	Ichniotherium cottae	Pittsburgh Fm, Ohio	2,288563244	2,237503827	1,824052027	1,415984838	1,445008211	1,116276349	0,617449037	2,427278487	0,363055429	0,989884938	-1,552288663	0,224393268	2,091199569	1,271937443	1,688109162	1,688145048	0,338404552	1,253308148	1,104090216	1,29467256	1,286021972	0,266673362	1,877187329	2,018697693	0,033294055	-0,298096776	-0,540980687	0,644151143	0,42421871	0,390791167	1,552347588
Steelblue	O	OSU 16553	Ichniotherium cottae	Pittsburgh Fm, Ohio	2,157873655	2,296298677	2,492768419	2,353236512	-0,630234907	2,271773461	2,164845727	0,989073819	-0,484289986	-0,463470791	-3,561325415	-1,572149547	1,953463119	2,542779333	3,200792854	2,642805857	?	1,930764795	2,456221382	2,537862673	2,508079088	?	2,259408332	1,172399144	-0,391349564	0,028856604	0,542117168	0,09278049	-2,243905358	-1,885474102	1,670188534
Steelblue	O	Marietta_NA	Ichniotherium cottae	Marietta, Ohio	3,778424562	3,714211701	2,57040304	2,775357494	?	1,122151758	1,641754044	2,590710835	1,210400845	0,515964591	-0,122781744	-1,285073117	1,928420129	2,832620465	2,669061617	2,881471059	0,554335849	1,83623596	2,055089136	2,62031916	3,203387446	2,274556765	2,512837476	1,428256845	0,578453315	-0,19381884	-1,100111362	-0,747667	-0,362177065	?	-1,065404836
Steelblue	O	MNHN-LOD 83	Ichniotherium cottae	Lodeve Basin, France	2,406183875	2,3787482	3,359100211	3,048126349	1,433296906	3,544191213	2,949483252	2,410935252	-1,533384311	-1,274664451	?	-0,599793899	4,257418272	3,984181581	2,88267089	2,404140655	2,181331229	4,935206249	4,35972159	3,159457729	2,90524765	3,275336446	2,40066392	3,352437964	-0,319614438	0,86186782	1,940080357	0,747768602	-0,443588905	0,059108679	?
Steelblue	O	DMNS 50618	Ichniotherium cottae	Maroon Fm, Colorado	1,262649968	1,239358689	0,465446163	0,757762289	-0,152413693	-0,248777019	0,255461636	0,466090304	0,645503901	-0,076435842	-1,233547256	-1,072080928	0,500969654	0,346675365	0,863008966	1,051704508	-0,037128138	0,497077473	0,022385283	0,914104159	1,46511655	0,582875473	1,129363627	1,034629613	-0,11698396	-1,143183785	-1,755654377	-0,880873865	-1,442808704	-0,938826956	0,096170195
Steelblue	O	DMNS 50622	Ichniotherium cottae	Maroon Fm, Colorado	0,550391707	0,48049492	0,700114448	1,049311951	-0,393666561	0,671703731	1,38915844	0,171912076	-0,363240641	-1,103263259	-0,364252507	-1,238770468	0,338190213	0,692255178	0,954686765	1,186948123	0,272686332	0,103207329	0,728498225	1,421528694	1,46511655	0,535445156	0,394003654	0,641002381	-0,002586994	0,37609316	0,603898858	-1,34827445	-0,623008336	-0,835515267	-0,812888525
Steelblue	O	DMNS 55056	Ichniotherium cottae	Maroon Fm, Colorado	-1,862138111	-1,463837115	-1,567169364	-1,029097294	-0,381955257	-1,026289483	-0,341220892	-1,320225267	-0,113071995	0,357991142	-1,32047673	0,178090618	-0,400578015	-0,55629124	-0,328802428	-0,117754984	-0,891465008	-0,842081015	-0,954153893	-0,773082423	-0,747228228	-1,567298881	-0,785895965	-1,405859225	-1,485285024	-1,732386468	-0,914935266	-1,697896771	-1,288550993	0,1513009	1,308248488
Steelblue	O	MNG-2047	Ichniotherium cottae	Thuringian Forest (GB type), Germany	-0,135728637	-0,210002743	-0,774943347	-0,465673101	-0,714556298	-1,051749589	-0,400889145	-0,579876727	1,129701282	0,081537607	0,389136274	-0,053422631	?	?	?	?	?	?	?	?	?	?	-1,089180022	?	1,530103162	0,819148852	-0,441803394	-1,741359534	1,71416703	-0,150903097	-0,392028006
Steelblue	O	MNG-2049	Ichniotherium cottae	Thuringian Forest (GB type), Germany	0,092978144	0,528351194	0,324292307	0,727355269	2,64658803	0,485649111	0,687061998	0,417060599	-0,56498955	-0,747822999	-0,05516993	1,613472764	0,187932269	0,101425176	0,285438829	0,415263968	-0,760028566	0,843683199	-0,052733115	0,241766649	0,169314609	-0,68193297	0,892552788	0,201451972	-0,96896799	-1,026814947	-0,380821116	-0,379804765	-1,122345933	2,65858537	1,510261537
Steelblue	O	NHMS AP-244-19	Ichniotherium cottae	Thuringian Forest (GB type), Germany	-1,965382887	-2,172109966	-2,062972283	-2,075456509	-1,557770206	-1,574660994	-1,526630182	-2,328602857	0,645503901	0,436977867	-0,0455111	-0,49792807	-1,214475216	-1,436962374	-1,685633861	-1,494057651	-1,886626636	-1,314725187	-1,750408913	-2,168499896	-2,011425243	?	-1,683284407	?	-0,273186636	-0,94278996	-0,671329765	-0,089756985	-1,747295531	-1,417485112	-0,417279637
Steelblue	O	NHMS P-418	Ichniotherium cottae	Thuringian Forest (GB type), Germany	-1,667410623	-1,856258559	-1,57599148	-1,571057708	-1,335255425	-1,077209695	-1,079118286	-2,014812748	-0,266401165	-0,400281412	0,901054293	-0,062683161	-1,051695776	-1,247450865	-1,493110482	-1,366769543	-1,680083657	-1,15717713	-2,126000904	-1,914787628	-1,695375989	?	-1,600192885	-1,983179166	0,102929666	0,237642042	0,648447085	0,091740162	-0,933339574	-0,957413397	-0,846557366
Steelblue	O	MNG-1386-F1	Ichniotherium cottae	Thuringian Forest (GB type), Germany	0,471977953	0,911201384	0,835975035	1,246063256	0,355856913	0,975266532	1,333468071	0,139225606	-0,645689113	-0,905796448	0,939689615	0,752243476	1,627904239	1,416858009	1,413075763	1,529034913	?	0,890947616	0,878735021	1,002903452	0,938367793	?	1,224918878	0,70660692	-0,911146825	-0,744115921	-0,032750382	-0,608873809	-2,147449971	-0,394385405	-0,139511695
Steelblue	O	Kletno No. 1	Ichniotherium cottae	Tlumaczow, Poland	1,530563626	1,321398016	0,853619267	1,366797012	?	0,201671008	1,243965692	1,201535872	1,049001718	-0,431876101	-0,315958355	1,076362026	0,710078627	0,78924048	1,324148298	1,475733017	0,554335849	0,312746245	1,354985665	1,468465464	1,886515555	1,43187814	1,502029105	1,209793731	-0,242287549	-1,083603126	-1,434227117	-1,641612844	-0,839698115	?	1,249328015
Steelblue	O	MNG-1352	Ichniotherium cottae	Thuringian Forest (Brom type), Germany	1,151563817	0,965894268	-0,063880797	-0,068593194	-1,279041164	-1,267181254	-0,973704373	-0,25301203	2,905091676	2,253672528	1,712396058	0,687419767	-0,751179886	-0,143825013	-0,145446829	-0,141621504	-1,163726208	-0,920855044	0,12755104	0,368622783	0,306269285	-0,571262232	-0,810823422	-0,343065699	2,766279281	1,679042338	-1,437271687	-0,736116898	1,618889152	-1,476556759	-0,871808997
Steelblue	O	MNG-1819	Ichniotherium cottae	Thuringian Forest (Brom type), Germany	-0,847986899	-0,962029902	-1,325443385	-1,302760473	-1,34930899	-1,463028222	-1,351603307	-1,511441114	1,452499535	1,226845111	-0,634699762	-0,238633231	-1,252039702	-1,682212564	-1,639794961	-1,215614915	-1,698860291	-1,314725187	-1,374816922	-1,343935026	-1,32665186	-1,757020147	-1,350918318	-1,720761011	0,980663974	0,175259347	-1,031757853	-0,292050156	-0,146763814	-1,220809602	0,331852085
Steelblue	O	MNG-2356-16-F1	Ichniotherium cottae	Thuringian Forest (Brom type), Germany	-0,020721798	-0,055495345	-0,614380836	-0,581935236	-1,684252292	-0,967535392	-0,908069294	-1,173136153	1,371799972	1,203149093	-0,122781744	0,242914328	-0,87639484	-0,957609732	-0,906372565	-0,833750591	?	-0,999629072	-0,548514543	-0,608169449	-0,252084397	-0,650312759	-1,296908828	-0,867902008	2,209228736	1,870735071	0,213420459	-0,117776556	0,715813422	-1,983702489	0,323434875
Steelblue	O	MNG-2356-16-F2	Ichniotherium cottae	Thuringian Forest (Brom type), Germany	0,515105518	0,425802036	-0,235029848	-0,30469476	-1,435972642	-0,840234863	-0,85834575	-0,735137459	1,613898662	1,58228537	0,263571477	-0,59053337	-0,788744372	-0,701211807	-0,723016966	-0,778062044	?	-1,15717713	-0,398277747	-0,899938557	-0,273154347	?	-1,267826795	-0,933506547	2,998340171	2,749584194	0,490353693	0,110271571	1,951611942	-1,473063381	-0,770802473
Steelblue	O	MNG-10179	Ichniotherium cottae	Thuringian Forest (Brom type), Germany	-1,030952324	-0,870419321	-0,684957764	-1,079179444	-0,630234907	-0,164562823	-1,087074053	-0,977017334	-0,831298109	0,752924764	-0,663676254	-0,26641482	-1,377254656	-0,957609732	-0,952211465	-1,016727246	-1,792743464	-1,26746077	-1,194532767	-0,937995397	-0,747228228	-0,729363287	-0,977006467	-1,29433151	-0,026916656	0,721125899	1,527243964	2,485297704	0,194862447	-0,107679381	0,331852085
Steelblue	O	MSEO-I-36	Ichniotherium cottae	Thuringian Forest (Brom type), Germany	-1,253124625	-1,502122134	-0,540275061	-0,637383331	-0,616181342	0,070453539	0,004854974	-0,947599512	-0,242191296	-0,668836275	-0,142099405	0,316998568	-0,688572409	-0,511700297	-0,878869225	-0,857617111	?	-0,684532958	-1,374816922	-1,280506959	-0,95792773	-1,519868564	-1,031015956	-1,359936048	-0,267370233	1,216556114	2,247924968	0,248203131	0,453416105	-0,020474602	0,407606979
Steelblue	O	PMJ P-1321-F3	Ichniotherium cottae	Thuringian Forest (Brom type), Germany	-0,730366268	-0,367244786	-0,676135648	-0,94145353	-1,072922209	-0,620886259	-1,16265384	-1,086517008	0,161306521	1,345325197	0,843101309	0,983756726	-0,87639484	-0,879575581	-0,952211465	-0,857617111	-1,417210774	-1,15717713	-0,548514543	-0,582798222	-0,273154347	-1,677969619	-1,558647124	-1,589551934	1,687651727	2,670485493	1,895865651	1,831045222	2,070000109	-0,38301089	0,155090668
Steelblue	O	SSB-1	Ichniotherium cottae	Thuringian Forest (Brom type), Germany	-0,240280308	-0,196329522	-0,623202952	-1,038040535	-1,424261338	-1,038040301	-1,759336368	-1,062002156	1,371799972	2,885566323	0,456748088	0,363301218	-0,788744372	-0,879575581	-0,695513626	-0,404153227	-1,135561256	-0,889345432	-0,6536803	-0,227601047	-0,294224297	-0,618692548	-1,060097989	-1,195924702	1,308518751	1,102555116	-0,46264991	1,975987311	0,222636819	-1,593259283	-0,072174012
Steelblue	O	UGKU 130-F1	Ichniotherium cottae	Thuringian Forest (Brom type), Germany	-0,31608027	-0,267430272	-0,95844336	-0,463884453	-0,766086037	-1,325935344	-0,450612689	-0,710622606	1,775297789	0,279004418	1,248772192	-0,192330581	-0,964045308	-0,957609732	-0,768855866	-0,746240017	-1,201279477	-0,999629072	-0,548514543	-0,455942088	-0,462783899	-0,96651487	-0,852369183	-1,307452417	0,785883474	-0,226153262	-1,513928381	-2,219960026	0,53015846	-0,491641619	-1,267417884
Steelblue	O	UGKU 130-F2	Ichniotherium cottae	Thuringian Forest (Brom type), Germany	0,210598775	0,29864108	-0,254438503	-0,256401258	-1,061210905	-0,503378078	-0,681329934	-0,632175079	0,831112897	1,053074317	1,171501548	-0,136767401	-1,001609794	-0,790393694	-0,814694766	-0,42006424	-1,389045822	-0,999629072	-0,323159349	-0,138801753	-0,11512972	-0,255060121	-0,914687825	-1,031913355	1,663633208	1,547165859	0,561313845	0,497815134	0,94657797	-0,993703714	-1,149576939
Steelblue	O	MB.ICV.3-F1	Ichniotherium cottae	Thuringian Forest (Brom type), Germany	0,0433161	-0,16214647	-0,572034679	-0,635594683	-1,396154207	-0,881362726	-1,017461091	-0,988457599	1,371799972	1,305831835	0,901054293	0,687419767	-1,126824748	-0,979905204	-0,878869225	-0,793973057	-1,417210774	-0,605758929	-0,6536803	-0,95068101	-0,905252855	-1,519868564	-1,267826795	-1,327133779	2,237746307	1,881770252	0,379745041	0,448690389	1,175258767	-1,388511781	-0,164763326
Steelblue	O	MB.ICV.3-F2	Ichniotherium cottae	Thuringian Forest (Brom type), Germany	-0,534331884	-0,483467165	-0,963736629	-1,070236203	-0,990943079	-1,149673073	-1,341658598	-0,955771129	1,452499535	1,542792008	0,524359902	-0,127506871	-1,089260262	-0,991052939	-0,906372565	-0,793973057	-1,417210774	-0,605758929	-0,6536803	-0,95068101	-0,905252855	-1,519868564	-1,267826795	?	1,306492878	0,873106927	-0,341844734	0,597824105	1,27543337	-0,52807491	-0,577206634
Black	Fill diamond	PM PAL113	Ichniotherium cottae	Boskovice Basin	-0,621240461	-0,599963008	-0,584385641	-0,403070413	0,615847868	-0,438161038	-0,281552639	0,127785342	-0,449589174	-0,942130341	-0,615382101	-1,655494316	0,051447969	-0,435895693	-0,557996927	-0,520303625	-0,804153657	-0,089001301	-0,524476656	-0,662717586	-0,673483402	-0,666122865	0,045019259	-0,337817336	-0,872656502	-1,231554507	-0,899928476	-0,341423287	0,067352555	0,891452403	-0,972815522
<colwidths 182 80 80 80 80 80 80 80 80 80 80 80 80 80 80 80 80 80 80 80 80 80 80 80 80 80 80 80 80 80 80 80 80 >
